# Supplementary material for: Gut Microbiota Metabolite 3-Indolepropionic Acid Directly Activates Hepatic Stellate Cells by ROS/JNK/p38 Signaling Pathways
Source: Biomolecules. 2023 Sep 28;13(10):1464. doi: 10.3390/biom13101464 (PMC10604901; doi:10.3390/biom13101464)
Supplement: Supplementary file 1 [file biomolecules-13-01464-s001.zip]

Archive with 2 entries (2 files):
- biomolecules-2580950-supplementary.pdf
- Western blot-original gels.zip
